# Supplementary material for: Isolation and characterization of a Halomonas species for non-axenic growth-associated production of bio-polyesters from sustainable feedstocks
Source: Appl Environ Microbiol. 2024 Jul 26;90(8):e00603-24. doi: 10.1128/aem.00603-24 (PMC11338360; doi:10.1128/aem.00603-24)
Supplement: File SI2 — Microscopy images of Halomonas sp. CUBES01. [file aem.00603-24-s0002.zip]

Archive with 211 entries (210 files):
- Microscopy/
- Microscopy/Sucrose_2nd_0003.jpg
- __MACOSX/Microscopy/._Sucrose_2nd_0003.jpg
- Microscopy/Sucrose_3rd_0001.jpg
- __MACOSX/Microscopy/._Sucrose_3rd_0001.jpg
- Microscopy/Propionate_3rd_0004.jpg
- __MACOSX/Microscopy/._Propionate_3rd_0004.jpg
- Microscopy/NB_1st_0004.jpg
- __MACOSX/Microscopy/._NB_1st_0004.jpg
- Microscopy/Sucrose_2nd_0002.jpg
- __MACOSX/Microscopy/._Sucrose_2nd_0002.jpg
- Microscopy/Acetyl-Glucosamine_3rd_0004.jpg
- __MACOSX/Microscopy/._Acetyl-Glucosamine_3rd_0004.jpg
- Microscopy/Acetyl-Glucosamine_2nd_0004.jpg
- __MACOSX/Microscopy/._Acetyl-Glucosamine_2nd_0004.jpg
- Microscopy/Sucrose_3rd_0002.jpg
- __MACOSX/Microscopy/._Sucrose_3rd_0002.jpg
- Microscopy/Sucrose_3rd_0003.jpg
- __MACOSX/Microscopy/._Sucrose_3rd_0003.jpg
- Microscopy/Propionate_2nd_0004.jpg
- __MACOSX/Microscopy/._Propionate_2nd_0004.jpg
- Microscopy/Sucrose_2nd_0001.jpg
- __MACOSX/Microscopy/._Sucrose_2nd_0001.jpg
- Microscopy/Acetyl-Glucosamine_3rd_0003.jpg
- __MACOSX/Microscopy/._Acetyl-Glucosamine_3rd_0003.jpg
- Microscopy/Acetyl-Glucosamine_2nd_0001.jpg
- __MACOSX/Microscopy/._Acetyl-Glucosamine_2nd_0001.jpg
- Microscopy/Sucrose_2nd_0005.jpg
- __MACOSX/Microscopy/._Sucrose_2nd_0005.jpg
- Microscopy/.DS_Store
- __MACOSX/Microscopy/._.DS_Store
- Microscopy/NB_1st_0002.jpg
- __MACOSX/Microscopy/._NB_1st_0002.jpg
- Microscopy/Propionate_3rd_0002.jpg
- __MACOSX/Microscopy/._Propionate_3rd_0002.jpg
- Microscopy/Propionate_3rd_0003.jpg
- __MACOSX/Microscopy/._Propionate_3rd_0003.jpg
- Microscopy/NB_1st_0003.jpg
- __MACOSX/Microscopy/._NB_1st_0003.jpg
- Microscopy/Propionate_2nd_0001.jpg
- __MACOSX/Microscopy/._Propionate_2nd_0001.jpg
- Microscopy/Acetyl-Glucosamine_3rd_0002.jpg
- __MACOSX/Microscopy/._Acetyl-Glucosamine_3rd_0002.jpg
- Microscopy/Acetyl-Glucosamine_2nd_0002.jpg
- __MACOSX/Microscopy/._Acetyl-Glucosamine_2nd_0002.jpg
- Microscopy/Propionate_2nd_0003.jpg
- __MACOSX/Microscopy/._Propionate_2nd_0003.jpg
- Microscopy/Propionate_3rd_0001.jpg
- __MACOSX/Microscopy/._Propionate_3rd_0001.jpg
- Microscopy/NB_1st_0001.jpg
- __MACOSX/Microscopy/._NB_1st_0001.jpg
- Microscopy/Propionate_2nd_0002.jpg
- __MACOSX/Microscopy/._Propionate_2nd_0002.jpg
- Microscopy/Acetyl-Glucosamine_2nd_0003.jpg
- __MACOSX/Microscopy/._Acetyl-Glucosamine_2nd_0003.jpg
- Microscopy/Acetyl-Glucosamine_3rd_0001.jpg
- __MACOSX/Microscopy/._Acetyl-Glucosamine_3rd_0001.jpg
- Microscopy/Glucosamine_1st_0004.jpg
- __MACOSX/Microscopy/._Glucosamine_1st_0004.jpg
- Microscopy/Acetate_3rd_0004.jpg
- __MACOSX/Microscopy/._Acetate_3rd_0004.jpg
- Microscopy/Glycerol_1st_0004.jpg
- __MACOSX/Microscopy/._Glycerol_1st_0004.jpg
- Microscopy/Fructose_3rd_0004.jpg
- __MACOSX/Microscopy/._Fructose_3rd_0004.jpg
- Microscopy/Glucose_2nd_0004.jpg
- __MACOSX/Microscopy/._Glucose_2nd_0004.jpg
- Microscopy/Glucose_3rd_0004.jpg
- __MACOSX/Microscopy/._Glucose_3rd_0004.jpg
- Microscopy/Acetate_2nd_0004.jpg
- __MACOSX/Microscopy/._Acetate_2nd_0004.jpg
- Microscopy/Fructose_2nd_0004.jpg
- __MACOSX/Microscopy/._Fructose_2nd_0004.jpg
- Microscopy/Glucose_3rd_0001.jpg
- __MACOSX/Microscopy/._Glucose_3rd_0001.jpg
- Microscopy/Glucose_2nd_0003.jpg
- __MACOSX/Microscopy/._Glucose_2nd_0003.jpg
- Microscopy/Acetate_3rd_0002.jpg
- __MACOSX/Microscopy/._Acetate_3rd_0002.jpg
- Microscopy/Glucosamine_1st_0002.jpg
- __MACOSX/Microscopy/._Glucosamine_1st_0002.jpg
- Microscopy/Glycerol_1st_0002.jpg
- __MACOSX/Microscopy/._Glycerol_1st_0002.jpg
- Microscopy/Fructose_3rd_0002.jpg
- __MACOSX/Microscopy/._Fructose_3rd_0002.jpg
- Microscopy/Fructose_3rd_0003.jpg
- __MACOSX/Microscopy/._Fructose_3rd_0003.jpg
- Microscopy/Acetate_2nd_0001.jpg
- __MACOSX/Microscopy/._Acetate_2nd_0001.jpg
- Microscopy/Glycerol_1st_0003.jpg
- __MACOSX/Microscopy/._Glycerol_1st_0003.jpg
- Microscopy/Glucosamine_1st_0003.jpg
- __MACOSX/Microscopy/._Glucosamine_1st_0003.jpg
- Microscopy/Acetate_3rd_0003.jpg
- __MACOSX/Microscopy/._Acetate_3rd_0003.jpg
- Microscopy/Fructose_2nd_0001.jpg
- __MACOSX/Microscopy/._Fructose_2nd_0001.jpg
- Microscopy/Glucose_2nd_0002.jpg
- __MACOSX/Microscopy/._Glucose_2nd_0002.jpg
- Microscopy/Glucose_3rd_0002.jpg
- __MACOSX/Microscopy/._Glucose_3rd_0002.jpg
- Microscopy/Fructose_2nd_0003.jpg
- __MACOSX/Microscopy/._Fructose_2nd_0003.jpg
- Microscopy/Acetate_3rd_0001.jpg
- __MACOSX/Microscopy/._Acetate_3rd_0001.jpg
- Microscopy/Glucosamine_1st_0001.jpg
- __MACOSX/Microscopy/._Glucosamine_1st_0001.jpg
- Microscopy/Acetate_2nd_0003.jpg
- __MACOSX/Microscopy/._Acetate_2nd_0003.jpg
- Microscopy/Glycerol_1st_0001.jpg
- __MACOSX/Microscopy/._Glycerol_1st_0001.jpg
- Microscopy/Fructose_3rd_0001.jpg
- __MACOSX/Microscopy/._Fructose_3rd_0001.jpg
- Microscopy/Acetate_2nd_0002.jpg
- __MACOSX/Microscopy/._Acetate_2nd_0002.jpg
- Microscopy/Fructose_2nd_0002.jpg
- __MACOSX/Microscopy/._Fructose_2nd_0002.jpg
- Microscopy/Glucose_2nd_0001.jpg
- __MACOSX/Microscopy/._Glucose_2nd_0001.jpg
- Microscopy/Glucose_3rd_0003.jpg
- __MACOSX/Microscopy/._Glucose_3rd_0003.jpg
- Microscopy/Glucose_1st_0002.jpg
- __MACOSX/Microscopy/._Glucose_1st_0002.jpg
- Microscopy/Acetate_1st_0001.jpg
- __MACOSX/Microscopy/._Acetate_1st_0001.jpg
- Microscopy/Glycerol_2nd_0003.jpg
- __MACOSX/Microscopy/._Glycerol_2nd_0003.jpg
- Microscopy/Glucosamine_3rd_0001.jpg
- __MACOSX/Microscopy/._Glucosamine_3rd_0001.jpg
- Microscopy/Fructose_1st_0001.jpg
- __MACOSX/Microscopy/._Fructose_1st_0001.jpg
- Microscopy/Glycerol_3rd_0001.jpg
- __MACOSX/Microscopy/._Glycerol_3rd_0001.jpg
- Microscopy/Glucosamine_2nd_0003.jpg
- __MACOSX/Microscopy/._Glucosamine_2nd_0003.jpg
- Microscopy/Glucosamine_2nd_0002.jpg
- __MACOSX/Microscopy/._Glucosamine_2nd_0002.jpg
- Microscopy/Glycerol_2nd_0002.jpg
- __MACOSX/Microscopy/._Glycerol_2nd_0002.jpg
- Microscopy/Glucose_1st_0003.jpg
- __MACOSX/Microscopy/._Glucose_1st_0003.jpg
- Microscopy/Glucose_1st_0001.jpg
- __MACOSX/Microscopy/._Glucose_1st_0001.jpg
- Microscopy/Acetate_1st_0002.jpg
- __MACOSX/Microscopy/._Acetate_1st_0002.jpg
- Microscopy/Glucosamine_3rd_0002.jpg
- __MACOSX/Microscopy/._Glucosamine_3rd_0002.jpg
- Microscopy/Fructose_1st_0002.jpg
- __MACOSX/Microscopy/._Fructose_1st_0002.jpg
- Microscopy/Glycerol_3rd_0002.jpg
- __MACOSX/Microscopy/._Glycerol_3rd_0002.jpg
- Microscopy/Glucosamine_2nd_0001.jpg
- __MACOSX/Microscopy/._Glucosamine_2nd_0001.jpg
- Microscopy/Glycerol_3rd_0003.jpg
- __MACOSX/Microscopy/._Glycerol_3rd_0003.jpg
- Microscopy/Fructose_1st_0003.jpg
- __MACOSX/Microscopy/._Fructose_1st_0003.jpg
- Microscopy/Glucosamine_3rd_0003.jpg
- __MACOSX/Microscopy/._Glucosamine_3rd_0003.jpg
- Microscopy/Acetate_1st_0003.jpg
- __MACOSX/Microscopy/._Acetate_1st_0003.jpg
- Microscopy/Glycerol_2nd_0001.jpg
- __MACOSX/Microscopy/._Glycerol_2nd_0001.jpg
- Microscopy/Glucose_1st_0004.jpg
- __MACOSX/Microscopy/._Glucose_1st_0004.jpg
- Microscopy/Glucosamine_2nd_0004.jpg
- __MACOSX/Microscopy/._Glucosamine_2nd_0004.jpg
- Microscopy/Glycerol_2nd_0004.jpg
- __MACOSX/Microscopy/._Glycerol_2nd_0004.jpg
- Microscopy/Glucosamine_3rd_0004.jpg
- __MACOSX/Microscopy/._Glucosamine_3rd_0004.jpg
- Microscopy/Acetate_1st_0004.jpg
- __MACOSX/Microscopy/._Acetate_1st_0004.jpg
- Microscopy/Fructose_1st_0004.jpg
- __MACOSX/Microscopy/._Fructose_1st_0004.jpg
- Microscopy/Glycerol_3rd_0004.jpg
- __MACOSX/Microscopy/._Glycerol_3rd_0004.jpg
- Microscopy/NB_2nd_0003.jpg
- __MACOSX/Microscopy/._NB_2nd_0003.jpg
- Microscopy/NB_3rd_0001.jpg
- __MACOSX/Microscopy/._NB_3rd_0001.jpg
- Microscopy/Propionate_1st_0001.jpg
- __MACOSX/Microscopy/._Propionate_1st_0001.jpg
- Microscopy/NB_2nd_0002.jpg
- __MACOSX/Microscopy/._NB_2nd_0002.jpg
- Microscopy/Acetyl-Glucosamine_1st_0001.jpg
- __MACOSX/Microscopy/._Acetyl-Glucosamine_1st_0001.jpg
- Microscopy/Acetyl-Glucosamine_1st_0003.jpg
- __MACOSX/Microscopy/._Acetyl-Glucosamine_1st_0003.jpg
- Microscopy/Propionate_1st_0002.jpg
- __MACOSX/Microscopy/._Propionate_1st_0002.jpg
- Microscopy/NB_3rd_0002.jpg
- __MACOSX/Microscopy/._NB_3rd_0002.jpg
- Microscopy/Propionate_1st_0003.jpg
- __MACOSX/Microscopy/._Propionate_1st_0003.jpg
- Microscopy/NB_2nd_0001.jpg
- __MACOSX/Microscopy/._NB_2nd_0001.jpg
- Microscopy/Acetyl-Glucosamine_1st_0002.jpg
- __MACOSX/Microscopy/._Acetyl-Glucosamine_1st_0002.jpg
- Microscopy/Sucrose_1st_0002.jpg
- __MACOSX/Microscopy/._Sucrose_1st_0002.jpg
- Microscopy/Sucrose_1st_0003.jpg
- __MACOSX/Microscopy/._Sucrose_1st_0003.jpg
- Microscopy/NB_2nd_0004.jpg
- __MACOSX/Microscopy/._NB_2nd_0004.jpg
- Microscopy/Sucrose_1st_0001.jpg
- __MACOSX/Microscopy/._Sucrose_1st_0001.jpg
- Microscopy/Propionate_1st_0004.jpg
- __MACOSX/Microscopy/._Propionate_1st_0004.jpg
- Microscopy/Acetyl-Glucosamine_1st_0004.jpg
- __MACOSX/Microscopy/._Acetyl-Glucosamine_1st_0004.jpg
